# Supplementary material for: Amphotericin B Nano-Assemblies Circumvent Intrinsic Toxicity and Ensure Superior Protection in Experimental Visceral Leishmaniasis with Feeble Toxic Manifestation
Source: Vaccines (Basel). 2023 Jan 1;11(1):100. doi: 10.3390/vaccines11010100 (PMC9866558; doi:10.3390/vaccines11010100)
Supplement: Supplementary file 1 [file vaccines-11-00100-s001.zip]

Archive with 1 entries (1 files):
- vaccines-2061492-supplementary.pdf
